# Supplementary material for: Using Procalcitonin to Guide Antibiotic Escalation in Patients With Suspected Bacterial Infection: A New Application of Procalcitonin in the Intensive Care Unit
Source: Front Cell Infect Microbiol. 2022 Mar 14;12:844134. doi: 10.3389/fcimb.2022.844134 (PMC8964283; doi:10.3389/fcimb.2022.844134)
Supplement: Supplementary file 1 [file Table_1.xlsx]

## Sheet: English
附件1：
Beijing Medical Institutions Antimicrobial Drug Clinical Application Classification Management Catalogue (Trial)
Catalogue	Non-restricted	Restrictive	Special use
Tetracyclines	tetracycline	minocycline	*Tigecycline
	doxycycline
	oxytetracycline
Chloramphenicols		chloramphenicol
Penicillins	Amoxicillin	Azlocillin
	Ampicillin	Mezlocillin
	Piperacillin	Sulbenicillin
		Ticarcillin
penicillinase sensitive penicillins	Penicillin
	Penicillin V
	Benzathine Benzylpenicillin
	Procaine Benzylpenicillin
penicillinase resistant penicillins	Oxacillin	Flucloxacillin
	Cloxacillin
Beta-lactamase inhibitors			*Sulbactam
penicillins compound（Beta-lactamase inhibitors）	Amoxicillin and Clavulanate	Ampicillin/Sulbactam
		Piperacillin/Tazobactam
		Pipercillin/sulbactam
		ticarcillin-Clavulanate
		amoxicilin/sulbactum
		Mezlocillin/Sulbactam
first-generation cephalosporins	Cephalexin	Cefathiamidine
	Cefazolin
	Cefradine
	Cefadroxil
second-generation cephalosporins	Cefuroxime	Cefprozil
	Cefaclor	Cefotiam
		Cefamandole
third/forth-generation cephalosporins	Ceftriaxone	Cefotaxime	Cefpirome
		Ceftazidime	Cefepime
		Cefixime	Cefoselis
		Cefdinir
		Cefetamet
		Ceftizoxime
		Cefoperazone/sulbactam
		Cefotaxime/sulbactam
		Cefpodoxime Proxetil
		Cefoperazone
other beta-lactam antibiotics		Faropenem(oral)	Aztreonam
		Latamoxef	Faropenem(injection)
		Cefmetazole
		Cefoxitin
		Cefminox
Carbapenems		Ertapenem	Meropenem
			Imipenem and Cilastatin
			Panipenan/betamilon
			Biapenem
sulfonamides, trimethoprim	Sulfamethoxazole and Trimethoprim
	Sulfadiazine
	Trimethoprim
	Sulfadiazine and Trimethoprim
	sulfamethoxazole
Macrolides	Erythromycin	Azithromycin（injection）
	Erythromycin Ethylsuccinate	Dirithromycin
	Acetylspiramycin
	Roxithromycin
	Azithromycin（oral）
	Erythromycin Cydocarbonate
	Clarithromycin
Lincosamides	Clindamycin
	Lincomycin
Aminoglycosides	Amikacin	Etimicin
	Gentamicin	Tobramycin
	Streptomycin	Spectinomycin
	Neomycin	Netilmicin
		Isepamicin
Quinolones	Norfloxacin	Antofloxacin	*Fleroxacin
	Ciprofloxacin	moxifloxacin	Gemifloxacin
	Ofloxacin		*Lomefloxacin
	pipemidic acid
	Levofloxacin
Glycopeptides			Vancomycin
			Norvancomycin
			*Teicoplanin
Polymyxins		Colistin（oral）	*Colistin（injection）
			*Polymyxin B
Imidazole derivative	Metronidazole
	Tinidazole
	Ornidazole
	S-Ornidazole
Nitrofuran derivatives	nitrofurantoin
	furazolidone
others antimicrobials	Fosfomycin	Rifampicin	Fusidic Acid
		Rifaximin	*Linezolid
		Rifamycin	*Daptomycin
antifungal agents	Nystatin	Fluconazole（injection）	Micafungin*
	Fluconazole（oral）	Voriconazole（oral）	*Caspofungin
	Flucytosine	Itraconazole(oral liquid)	*Voriconazole（injection）
	Terbinafine		amphotericin B
	Clotrimazole		*Itraconazole(injection)
	Itraconazole(capsule)
Note: this catalogue includes 125 varieties currently used in medical institutions, excluding tuberculosis drugs, anti-leprosy drugs, antivirals and anti-parasitic drugs.

## Sheet: Chinese
附件1：
北京市医疗机构抗菌药物临床应用分级管理目录 （试行）
分类	非限制使用	限制使用	特殊使用
四环素类	四环素	米诺环素	*替加环素
	多西环素
	土霉素
氯霉素类		氯霉素
广谱青霉素类	阿莫西林	阿洛西林
	氨苄西林	美洛西林
	哌拉西林	磺苄西林
		替卡西林
对青霉素酶不稳定的青霉素类	青霉素
	青霉素V
	苄星青霉素
	普鲁卡因青霉素
对青霉素酶稳定的青霉素类	苯唑西林	氟氯西林
	氯唑西林
β-内酰胺酶抑制剂			*舒巴坦
青霉素类复方制剂（β-内酰胺酶抑制剂）	阿莫西林/克拉维酸	氨苄西林/舒巴坦
		哌拉西林/他唑巴坦
		哌拉西林/舒巴坦
		替卡西林/克拉维酸
		阿莫西林/舒巴坦
		美洛西林/舒巴坦
第一代头孢菌素类	头孢氨苄	头孢硫脒
	头孢唑林
	头孢拉定
	头孢羟氨苄
第二代头孢菌素类	头孢呋辛(酯)	头孢丙烯
	头孢克洛	头孢替安
		头孢孟多
第三（四)代头孢菌素类	头孢曲松	头孢噻肟	头孢匹罗
		头孢他啶	头孢吡肟
		头孢克肟	头孢噻利
		头孢地尼
		头孢他美
		头孢唑肟
		头孢哌酮/舒巴坦
		头孢噻肟/舒巴坦
		头孢泊肟酯
		头孢哌酮
其他β内酰胺类		法罗培南(口服)	氨曲南
		拉氧头孢	法罗培南（注射）
		头孢美唑
		头孢西丁
		头孢米诺
碳青霉烯类		厄他培南	美罗培南
			亚胺培南/西司他丁
			帕尼培南/倍他米隆
			比阿培南
磺胺类和甲氧苄啶	复方磺胺甲噁唑
	磺胺嘧啶
	甲氧苄啶
	联磺甲氧苄啶
	磺胺甲噁唑
大环内酯类	红霉素	阿奇霉素（注射）
	琥乙红霉素	地红霉素
	乙酰螺旋霉素
	罗红霉素
	阿奇霉素（口服）
	环酯红霉素
	克拉霉素
林可酰胺类	克林霉素
	林可霉素
氨基糖苷类	阿米卡星	依替米星
	庆大霉素	妥布霉素
	链霉素	大观霉素
	新霉素	奈替米星
		异帕米星
喹诺酮类	诺氟沙星	安妥沙星	*氟罗沙星
	环丙沙星	莫西沙星	吉米沙星
	氧氟沙星		*洛美沙星
	吡哌酸
	左氧氟沙星
糖肽类			万古霉素
			去甲万古霉素
			*替考拉宁
多粘菌素类		粘菌素（口服）	*粘菌素（注射）
			*多粘菌素B
咪唑衍生物	甲硝唑
	替硝唑
	奥硝唑
	左旋奥硝唑
硝基呋喃衍生物	呋喃妥因
	呋喃唑酮
其它抗菌药物	磷霉素	利福平	夫西地酸
		利福昔明	*利奈唑胺
		利福霉素	*达托霉素
抗真菌药	制霉菌素	氟康唑（注射）	*米卡芬净
	氟康唑（口服）	伏立康唑（口服）	*卡泊芬净
	氟胞嘧啶	伊曲康唑(口服液)	*伏立康唑（注射）
	特比萘芬		两性霉素B
	克霉唑		*伊曲康唑(注射)
	伊曲康唑(口服胶囊)
注：本目录收录医疗机构现使用的125个品种，不包括结核药、抗麻风病药、抗病毒药、抗寄生虫药。
